# Supplementary material for: Cortical recruitment determines learning dynamics and strategy
Source: Nat Commun. 2019 Apr 1;10:1479. doi: 10.1038/s41467-019-09450-0 (PMC6443669; doi:10.1038/s41467-019-09450-0)
Supplement: Supplementary file 4 — Source Data [file 41467_2019_9450_MOESM4_ESM.xlsx]

## Sheet: Fig 1c
		73 dB			63dB			53dB			43dB			33dB			23dB			13dB
	Blank	Sound B	Sound A	Sound C	Sound B	Sound A	Sound C	Sound B	Sound A	Sound C	Sound B	Sound A	Sound C	Sound B	Sound A	Sound C	Sound B	Sound A	Sound C	Sound B	Sound A	Sound C
Mouse 1	0.4	1	1	0.9	1	1	1	0.8	1	1	0.8	1	1	0.4	1	0.6	0.6	0.4	0	0.4	0.4	0.4
Mouse 2	0.6	0.925926	0.793103	0.875	0.8	0.75	0.8	0.6	0.8	0.75	0.8	0.6	0.8	1	0.8	0.75	0.6	0.75	0.8	0.5	0.5	0.4
Mouse 3	0.2	1	0.967742	1	1	1	0.8	1	1	1	0.8	0.8	0.6	0.6	0.6	0.6	0.6	0.2	0.4	0.333333	0.4	0.8
Mouse 4	0	0.736842	0.794872	0.707317	0.833333	0.714286	0.428571	0.666667	0.285714	0.428571	0.333333	0.5	0.142857	0	0	0	0.166667	0	0.142857	0.166667	0.166667	0
Mouse 5	0.4	0.965517	1	1	1	1	1	1	1	1	1	0.8	1	0.6	0.6	0.75	0.8	0.5	0.6	1	0.6	0.2
Mouse 6	0.8	1	1	1	1	1	1	1	1	0.6	1	1	0.8	0.6	1	0.6	0.8	1	0.6	0.4	0.4	0.4

## Sheet: Fig 3d
Delay	C-A	A-C	B-A	A-B	C-B	B-C	U-D	D-U	20_1	1_20
Mouse 1	2346.01	-14.6303	482.876	16.8223	2372.26	2550.65	131.88	377.76	688.472	181.147
Mouse 2	2159.94	407.224	513.935	869.895	6040.87	1230.85	350.325	461.461	328.056	77.7433
Mouse 3	252.682	128.936	1312.26	259.145	3339.58	1583.89	308.728	250.087	430.26	39.2181
Mouse 4	-562.375	131.264	-501.857	619.895	739.009	5566.07	193.725	116.433	496.204	441.013
Mouse 5	81.0589	307.224	834.898	981.802	4311.86	1739.55	225.325	317.158	230.015	916.204
Mouse 6	1909.54	831.264	-38.2047	661.845	6315.91	2239.55	438.086	289.534	276.204	406.016
Mouse 7							785.799	164.534
Mouse 8							658.656	323.483
Mouse 9							138.004	239.534
Mouse 10							333.834	369.155
Mouse 11							368.725	313.086
Mouse 12							238.004	214.534
Learning
Mouse 1	3007.98	229.261	2034.25	166.355	3455.48	1298.71	244.48	186.24	1063.06	237.706
Mouse 2	680.116	685.553	2572.13	860.209	2118.26	538.297	777.077	199.35	383.889	284.513
Mouse 3	194.636	542.129	1375.48	581.711	1920.85	1432.22	299.827	132.544	459.481	361.564
Mouse 4	5624.75	937.472	3803.71	860.209	721.982	1067.86	67.1331	162.551	407.593	517.975
Mouse 5	537.882	685.553	930.204	336.396	2576.29	1920.91	115.685	199.35	619.97	407.593
Mouse 6	1880.92	937.472	1176.41	1176.31	968.188	1920.91	320.932	123.828	407.593	267.967
Mouse 7							320.932	228.402
Mouse 8							553.034	482.689
Mouse 9							320.932	173.993
Mouse 10							261.689	82.3312
Mouse 11							123.828	162.551
Mouse 12							320.932	173.993

## Sheet: Fig 6ef
Big S+	'C&S+'	'C&S-'	'C'	'S+'	'S-'	'Blank'
	0.960784	0.024911	0	1	0	0
	0.799353	0.129371	0.05	0.8	0.05	0.0526316
	0.853211	0.226316	0.0769231	1	0.153846	0.0714286
	0.866667	0.037037	0			0
	1	0.118519	0			0
	1	0.066667	0			0
	0.744186	0.015873	0			0
Mean	0.913336	0.10047	0.0211538	0.933333	0.0679487	0.0206767
SEM	0.0410224	0.0307354	0.0130339	0.0471405	0.0320385	0.0125537
Big S-	0.817949	0.107527	0.724138	0.178571	0.285714	0.375
	0.961538	0.0727273	1	0	0	0
	0.992593	0.044444	1			0
	0.97037	0	0.8			0
	0.97037	0.033333	0.933333			0.033333
	0.97037	0.041667	0.6			0
Mean	0.947198	0.0499497	0.842912	0.0892857	0.142857	0.0680555
SEM	0.0261932	0.0149487	0.066454	0.0515491	0.0824786	0.0616297
